# Supplementary material for: Transcutaneous Auricular Vagus Nerve Stimulation Facilitates Cortical Arousal and Alertness
Source: Int J Environ Res Public Health. 2023 Jan 12;20(2):1402. doi: 10.3390/ijerph20021402 (PMC9859411; doi:10.3390/ijerph20021402)
Supplement: Supplementary file 1 [file ijerph-20-01402-s001.zip]

Archive with 1 entries (1 files):
- ijerph-2124347-supplementary.pdf
